# Supplementary material for: A quantitative reference transcriptome for Nematostella vectensis early embryonic development: a pipeline for de novo assembly in emerging model systems
Source: EvoDevo. 2013 Jun 3;4:16. doi: 10.1186/2041-9139-4-16 (PMC3748831; doi:10.1186/2041-9139-4-16)
Supplement: Additional file 4 — Gene ontology (GO) term definitions. [file 2041-9139-4-16-S4.xlsx]

## Sheet: Sheet1
GO ID	Name	Ontology	Definition
0010467	gene expression	biological process	The process in which a gene's sequence is converted into a mature gene product or products (proteins or RNA). This includes the production of an RNA transcript as well as any processing to produce a mature RNA product or an mRNA (for protein-coding genes) and the translation of that mRNA into protein. Some protein processing events may be included when they are required to form an active form of …
0016070	RNA metabolic process	biological process	The cellular chemical reactions and pathways involving RNA, ribonucleic acid, one of the two main type of nucleic acid, consisting of a long, unbranched macromolecule formed from ribonucleotides joined in 3',5'-phosphodiester linkage.
0006396	RNA processing	biological process	Any process involved in the conversion of one or more primary RNA transcripts into one or more mature RNA molecules.
0008380	RNA splicing	biological process	The process of removing sections of the primary RNA transcript to remove sequences not present in the mature form of the RNA and joining the remaining sections to form the mature form of the RNA.
0000375	RNA splicing, via transesterification reactions	biological process	Note that nuclear mRNA, Group I, Group II, and Group III introns are all spliced by a series of two transesterification reactions that occur within the RNA itself, or between two RNAs in trans splicing. Some of these require one or more proteins to stabilize the catalytic conformation, while others are autocatalytic. Note that tRNA introns are spliced by a different catalytic mechanism.
0000377	RNA splicing, via transesterification reactions with bulged adenosine as nucleophile	biological process	Splicing of RNA via a series of two transesterification reactions with a bulged adenosine residue from the intron branch point as the initiating nucleophile. When the initial RNA for the splicing reaction is a single molecule (cis splicing), the excised intron is released in a lariat structure.
0005623	cell	cellular component	The basic structural and functional unit of all organisms. Includes the plasma membrane and any external encapsulating structures such as the cell wall and cell envelope.
0044424	intracellular part	cellular component	Any constituent part of the living contents of a cell; the matter contained within (but not including) the plasma membrane, usually taken to exclude large vacuoles and masses of secretory or ingested material. In eukaryotes it includes the nucleus and cytoplasm.
0044428	nuclear part	cellular component	Any constituent part of the nucleus, a membrane-bounded organelle of eukaryotic cells in which chromosomes are housed and replicated.
0005634	nucleus	cellular component	A membrane-bounded organelle of eukaryotic cells in which chromosomes are housed and replicated. In most cells, the nucleus contains all of the cell's chromosomes except the organellar chromosomes, and is the site of RNA synthesis and processing. In some species, or in specialized cell types, RNA metabolism or DNA replication may be absent.
0030529	ribonucleoprotein complex	cellular component	A macromolecular complex containing both protein and RNA molecules.
0005681	spliceosomal complex	cellular component	Any of a series of ribonucleoprotein complexes that contain RNA and small nuclear ribonucleoproteins (snRNPs), and are formed sequentially during the splicing of a messenger RNA primary transcript to excise an intron.
0005488	binding	molecular function	The selective, non-covalent, often stoichiometric, interaction of a molecule with one or more specific sites on another molecule.
0003676	nucleic acid binding	molecular function	Interacting selectively and non-covalently with any nucleic acid.
0007267	cell-cell signaling	biological process	Any process that mediates the transfer of information from one cell to another.
0060089	molecular transducer acitivity	molecular function	The molecular function that accepts an input of one form and creates an output of a different form.
0001071	nucleic acid binding TF activity	molecular function	Interacting selectively and non-covalently with a DNA or RNA sequence in order to modulate transcription. The transcription factor may or may not also interact selectively with a protein or macromolecular complex.
0000988	protein binding TF activity	molecular function	Interacting selectively and non-covalently with any protein or protein complex (a complex of two or more proteins that may include other nonprotein molecules), in order to modulate transcription. A protein binding transcription factor may or may not also interact with the template nucleic acid (either DNA or RNA) as well.
0004872	receptor activity	molecular function	Combining with an extracellular or intracellular messenger to initiate a change in cell activity.
0030545	receptor regulator activity	molecular function	The function of interacting (directly or indirectly) with receptors such that the proportion of receptors in the active form is changed.
0003700	seq-spec DNA binding TF activity	molecular function	Interacting selectively and non-covalently with a specific DNA sequence in order to modulate transcription. The transcription factor may or may not also interact selectively with a protein or macromolecular complex.
